# Supplementary material for: Multiscale Coupling of an Agent-Based Model of Tissue Fibrosis and a Logic-Based Model of Intracellular Signaling
Source: Front Physiol. 2019 Dec 17;10:1481. doi: 10.3389/fphys.2019.01481 (PMC6928129; doi:10.3389/fphys.2019.01481)
Supplement: Supplementary file 1 [file Table_1.xlsx]

## Sheet: Experimental Results
Treatment Group	Integrated Intensity (Actin)	Integrated Intensity (Collagen)	Integrated Intensity (aSMA)
IL1	489.56	212.686	125.91
IL1	548.058	257.087	141.978
IL1	449.465	225.291	123.175
TGFB	1557.17	440.142	261.347
TGFB	1598.38	487.009	411.798
TGFB	1300.4	435.364	245.84
TGFB_IL1	1050.49	364.539	238.781
TGFB_IL1	885.861	303.928	168.385
TGFB_IL1	883.499	296.645	174.997
control	381.458	299.542	172.727
control	383.205	276.15	162.395
control	295.697	216.784	97.0258

## Sheet: Model Results
Treatment Group	Actin Node Acitvity	Collagen Node Activity	aSMA Node Activity
IL1	0.0072	0.025	0.0255
TGFB	0.0346	0.8498	0.8649
TGFB_IL1	0.0346	0.6106	0.6215
control	0.0069	0.0256	0.0261
